# Supplementary material for: CHK2 Promotes Metabolic Stress-Induced Autophagy through ULK1 Phosphorylation
Source: Antioxidants (Basel). 2022 Jun 14;11(6):1166. doi: 10.3390/antiox11061166 (PMC9219861; doi:10.3390/antiox11061166)
Supplement: Supplementary file 1 [file antioxidants-11-01166-s001.zip]

Archive with 1 entries (1 files):
- antioxidants-1718541-supplementary.pdf
